# Supplementary material for: A Salivary Odorant-Binding Protein Mediates Nilaparvata lugens Feeding and Host Plant Phytohormone Suppression
Source: Int J Mol Sci. 2021 May 8;22(9):4988. doi: 10.3390/ijms22094988 (PMC8125829; doi:10.3390/ijms22094988)
Supplement: Supplementary file 1 [file ijms-22-04988-s001.zip]

Archive with 1 entries (1 files):
- ijms-1181442-supplementary.pdf
